# Supplementary material for: Exploration and Clinical Verification of the Blood Co-Expression Genes of Type 2 Diabetes Mellitus and Mild Cognitive Dysfunction in the Elderly
Source: Biomedicines. 2023 Mar 23;11(4):993. doi: 10.3390/biomedicines11040993 (PMC10135937; doi:10.3390/biomedicines11040993)
Supplement: Supplementary file 1 [file biomedicines-11-00993-s001.zip]

Archive with 1 entries (1 files):
- biomedicines-2137479-supplementary.pdf
